# Supplementary material for: Customizable, conformal, and stretchable 3D electronics via predistorted pattern generation and thermoforming
Source: Sci Adv. 2021 Oct 13;7(42):eabj0694. doi: 10.1126/sciadv.abj0694 (PMC8514101; doi:10.1126/sciadv.abj0694)
Supplement: Supplementary file 2 — Movies S1 to S9 [file sciadv.abj0694_movies_s1_to_s9.zip]

Archive with 9 entries (9 files):
- sciadv.abj0694_movie_s1.mp4
- sciadv.abj0694_movie_s2.mp4
- sciadv.abj0694_movie_s3.mp4
- sciadv.abj0694_movie_s4.mp4
- sciadv.abj0694_movie_s5.mp4
- sciadv.abj0694_movie_s6.mp4
- sciadv.abj0694_movie_s7.mp4
- sciadv.abj0694_movie_s8.mp4
- sciadv.abj0694_movie_s9.mp4
